# Supplementary material for: Differential Modulation of Brassinosteroid and Ethylene Signalling Systems by Native and Constitutively Active Forms of the AtCPK1 Gene in Transgenic Tobacco Plants Under Heat Stress
Source: Plants (Basel). 2025 Mar 26;14(7):1032. doi: 10.3390/plants14071032 (PMC11990407; doi:10.3390/plants14071032)
Supplement: Supplementary file 1 [file plants-14-01032-s001.zip]

Archive with 2 entries (2 files):
- Supplementary material Table S2.xlsx
- Supplementary Table S1. Primers pairs; Supplementary Section S1.pdf
