# Supplementary material for: Differential Modulation of Brassinosteroid and Ethylene Signalling Systems by Native and Constitutively Active Forms of the AtCPK1 Gene in Transgenic Tobacco Plants Under Heat Stress
Source: Plants (Basel). 2025 Mar 26;14(7):1032. doi: 10.3390/plants14071032 (PMC11990407; doi:10.3390/plants14071032)
Supplement: Supplementary file 1 [file plants-14-01032-s001.zip › Supplementary material Table S2.xlsx]

## Sheet: DNCC-NCC-ANOVA
	WT	KJM4-OE	CPK1-OE	KJM23-OE	WT-42	CPK1-OE - 42	KJM23-OE - 42
WT		0.89574	0.874522	0.467791	0.003864	0.000283	0.001684
KJM4-OE	0.89574		0.97854	0.393503	0.002793	0.000206	0.001218
CPK1-OE	0.874522	0.97854		0.379277	0.002613	0.000193	0.001139
KJM23-OE	0.467791	0.393503	0.379277		0.022949	0.0017	0.010252
WT-42	0.003864	0.002793	0.002613	0.022949		0.146046	0.636492
KJM4-OE-42	0.000283	0.000206	0.000193	0.0017	0.146046		0.311017
CPK1-OE - 42	0.001684	0.001218	0.001139	0.010252	0.636492	0.311017
KJM23-OE - 42	0.698211	0.5909	0.56994	0.648859	0.002163	9.2e-05	0.000784
WT		0.939696	0.885575	0.656718	0.222695	0.212532	0.772347	0.708415	0.046154	0.036599	0.172632	0.340849	0.090183	0.014843	0.0172
KJM4-OE	0.939696		0.945573	0.603197	0.195988	0.186761	0.715243	0.653126	0.038962	0.030746	0.150718	0.304464	0.077332	0.012263	0.014246
CPK1-OE	0.885575	0.945573		0.556717	0.174037	0.165618	0.665081	0.604861	0.033337	0.026194	0.132882	0.274	0.067095	0.010294	0.011986
KJM23-OE	0.656718	0.603197	0.556717		0.434215	0.418142	0.876444	0.943667	0.115886	0.094717	0.353049	0.608889	0.205626	0.042663	0.04866
WT-42	0.222695	0.195988	0.174037	0.434215		0.977705	0.349491	0.394284	0.419847	0.363552	0.881952	0.785497	0.622873	0.201208	0.222326
KJM4-OE-42	0.212532	0.186761	0.165618	0.418142	0.977705		0.335496	0.379147	0.435959	0.378293	0.904041	0.764124	0.642688	0.210967	0.232832
CPK1-OE - 42	0.772347	0.715243	0.665081	0.876444	0.349491	0.335496		0.932394	0.085277	0.068947	0.279444	0.505251	0.156614	0.0299	0.0343
KJM23-OE - 42	0.708415	0.653126	0.604861	0.943667	0.394284	0.379147	0.932394		0.101016	0.082154	0.318153	0.560587	0.182083	0.036367	0.041589
WT-42+Ca	0.046154	0.038962	0.033337	0.115886	0.419847	0.435959	0.085277	0.101016		0.917808	0.509566	0.282414	0.751236	0.631473	0.674068
KJM4-OE-42+Ca	0.036599	0.030746	0.026194	0.094717	0.363552	0.378293	0.068947	0.082154	0.917808		0.446155	0.239619	0.674504	0.706342	0.750782
CPK1-OE - 42+Ca	0.172632	0.150718	0.132882	0.353049	0.881952	0.904041	0.279444	0.318153	0.509566	0.446155		0.674214	0.731065	0.257134	0.282326
KJM23-OE - 42+Ca	0.340849	0.304464	0.274	0.608889	0.785497	0.764124	0.505251	0.560587	0.282414	0.239619	0.674214		0.445919	0.123214	0.13771
13	0.090183	0.077332	0.067095	0.205626	0.622873	0.642688	0.156614	0.182083	0.751236	0.674504	0.731065	0.445919		0.426822	0.461769
14	0.014843	0.012263	0.010294	0.042663	0.201208	0.210967	0.0299	0.036367	0.631473	0.706342	0.257134	0.123214	0.426822		0.952725
15	0.0172	0.014246	0.011986	0.04866	0.222326	0.232832	0.0343	0.041589	0.674068	0.750782	0.282326	0.13771	0.461769	0.952725

## Sheet: qPCR-ANOVA
CYP85A1	WT	KJM4-OE	CPK1-OE	KJM23-OE	WT-42	KJM4-OE-42	CPK1-OE - 42	KJM23-OE - 42	WT-42+Ca	KJM4-OE-42+Ca	CPK1-OE - 42+Ca	KJM23-OE - 42+Ca
WT		0.934429	0.366433	0.002401	0.000108	5.8e-05	5.8e-05	0.016391	3.8e-05	1.9e-05	6.3e-05	0.025738
KJM4-OE	0.934429		0.325274	0.001929	0.000137	7.5e-05	7.5e-05	0.01328	4.9e-05	2.4e-05	8.1e-05	0.031404
CPK1-OE	0.366433	0.325274		0.023162	8e-06	4e-06	4e-06	0.129354	2e-06	1e-06	4e-06	0.002296
KJM23-OE	0.002401	0.001929	0.023162		0	0	0	0.327013	0	0	0	2e-06
WT-42	0.000108	0.000137	8e-06	0		0.931618	0.931618	0	0.948201	0.76232	0.908272	0.022817
KJM4-OE-42	5.8e-05	7.5e-05	4e-06	0	0.931618		1	0	0.870653	0.675215	0.974654	0.018168
CPK1-OE - 42	5.8e-05	7.5e-05	4e-06	0	0.931618	1		0	0.870653	0.675215	0.974654	0.018168
KJM23-OE - 42	0.016391	0.01328	0.129354	0.327013	0	0	0		0	0	0	1e-05
WT-42+Ca	3.8e-05	4.9e-05	2e-06	0	0.948201	0.870653	0.870653	0		0.797487	0.845725	0.012309
KJM4-OE-42+Ca	1.9e-05	2.4e-05	1e-06	0	0.76232	0.675215	0.675215	0	0.797487		0.652259	0.006517
CPK1-OE - 42+Ca	6.3e-05	8.1e-05	4e-06	0	0.908272	0.974654	0.974654	0	0.845725	0.652259		0.019575
KJM23-OE - 42+Ca	0.025738	0.031404	0.002296	2e-06	0.022817	0.018168	0.018168	1e-05	0.012309	0.006517	0.019575
CYP90A1	WT	KJM4-OE	CPK1-OE	KJM23-OE	WT-42	KJM4-OE-42	CPK1-OE - 42	KJM23-OE - 42	WT-42+Ca	KJM4-OE-42+Ca	CPK1-OE - 42+Ca	KJM23-OE - 42+Ca
WT		0.934429	0.366433	0.002401	0.000108	5.8e-05	5.8e-05	0.016391	3.8e-05	1.9e-05	6.3e-05	0.025738
KJM4-OE	0.934429		0.325274	0.001929	0.000137	7.5e-05	7.5e-05	0.01328	4.9e-05	2.4e-05	8.1e-05	0.031404
CPK1-OE	0.366433	0.325274		0.023162	8e-06	4e-06	4e-06	0.129354	2e-06	1e-06	4e-06	0.002296
KJM23-OE	0.002401	0.001929	0.023162		0	0	0	0.327013	0	0	0	2e-06
WT-42	0.000108	0.000137	8e-06	0		0.931618	0.931618	0	0.948201	0.76232	0.908272	0.022817
KJM4-OE-42	5.8e-05	7.5e-05	4e-06	0	0.931618		1	0	0.870653	0.675215	0.974654	0.018168
CPK1-OE - 42	5.8e-05	7.5e-05	4e-06	0	0.931618	1		0	0.870653	0.675215	0.974654	0.018168
KJM23-OE - 42	0.016391	0.01328	0.129354	0.327013	0	0	0		0	0	0	1e-05
WT-42+Ca	3.8e-05	4.9e-05	2e-06	0	0.948201	0.870653	0.870653	0		0.797487	0.845725	0.012309
KJM4-OE-42+Ca	1.9e-05	2.4e-05	1e-06	0	0.76232	0.675215	0.675215	0	0.797487		0.652259	0.006517
CPK1-OE - 42+Ca	6.3e-05	8.1e-05	4e-06	0	0.908272	0.974654	0.974654	0	0.845725	0.652259		0.019575
KJM23-OE - 42+Ca	0.025738	0.031404	0.002296	2e-06	0.022817	0.018168	0.018168	1e-05	0.012309	0.006517	0.019575
CYP90B1	WT	KJM4-OE	CPK1-OE	KJM23-OE	WT-42	KJM4-OE-42	CPK1-OE - 42	KJM23-OE - 42	WT-42+Ca	KJM4-OE-42+Ca	CPK1-OE - 42+Ca	KJM23-OE - 42+Ca
WT		0.188816	0.246049	0.348225	0.675243	0.657009	0.627848	0.435437	0.936737	0.465831	0.812942	0.141635
KJM4-OE	0.188816		0.871524	0.695783	0.362453	0.37556	0.397508	0.581122	0.164834	0.546661	0.27662	0.868576
CPK1-OE	0.246049	0.871524		0.818281	0.451776	0.466822	0.491884	0.695703	0.216518	0.658191	0.351678	0.743734
KJM23-OE	0.348225	0.695783	0.818281		0.599188	0.616691	0.645621	0.871438	0.310084	0.83106	0.479983	0.578656
WT-42	0.675243	0.362453	0.451776	0.599188		0.979869	0.947202	0.715322	0.618618	0.754024	0.854872	0.284114
KJM4-OE-42	0.657009	0.37556	0.466822	0.616691	0.979869		0.967303	0.73417	0.601089	0.773211	0.835145	0.295205
CPK1-OE - 42	0.627848	0.397508	0.491884	0.645621	0.947202	0.967303		0.765149	0.573133	0.804691	0.803337	0.313872
KJM23-OE - 42	0.435437	0.581122	0.695703	0.871438	0.715322	0.73417	0.765149		0.3911	0.958874	0.584743	0.474515
WT-42+Ca	0.936737	0.164834	0.216518	0.310084	0.618618	0.601089	0.573133	0.3911		0.419563	0.752143	0.122687
KJM4-OE-42+Ca	0.465831	0.546661	0.658191	0.83106	0.754024	0.773211	0.804691	0.958874	0.419563		0.620357	0.443778
CPK1-OE - 42+Ca	0.812942	0.27662	0.351678	0.479983	0.854872	0.835145	0.803337	0.584743	0.752143	0.620357		0.212602
KJM23-OE - 42+Ca	0.141635	0.868576	0.743734	0.578656	0.284114	0.295205	0.313872	0.474515	0.122687	0.443778	0.212602
DSR	WT	KJM4-OE	CPK1-OE	KJM23-OE	WT-42	KJM4-OE-42	CPK1-OE - 42	KJM23-OE - 42	WT-42+Ca	KJM4-OE-42+Ca	CPK1-OE - 42+Ca	KJM23-OE - 42+Ca
WT		0.482283	0.554296	0.717565	0.374322	0.144228	0.419977	0.825879	0.003418	0.001774	0.000254	0.000273
KJM4-OE	0.482283		0.201444	0.731087	0.118517	0.035873	0.13804	0.358532	0.00058	0.000295	4.1e-05	4.4e-05
CPK1-OE	0.554296	0.201444		0.343798	0.762604	0.372005	0.827111	0.709237	0.014073	0.00758	0.001152	0.001238
KJM23-OE	0.717565	0.731087	0.343798		0.215814	0.072942	0.247014	0.561751	0.001388	0.000711	0.0001	0.000108
WT-42	0.374322	0.118517	0.762604	0.215814		0.551367	0.933191	0.501234	0.027761	0.015356	0.002457	0.002637
KJM4-OE-42	0.144228	0.035873	0.372005	0.072942	0.551367		0.497471	0.210341	0.09492	0.056289	0.010424	0.011145
CPK1-OE - 42	0.419977	0.13804	0.827111	0.247014	0.933191	0.497471		0.555345	0.023073	0.012662	0.001994	0.002142
KJM23-OE - 42	0.825879	0.358532	0.709237	0.561751	0.501234	0.210341	0.555345		0.005838	0.003065	0.000446	0.00048
WT-42+Ca	0.003418	0.00058	0.014073	0.001388	0.027761	0.09492	0.023073	0.005838		0.791678	0.308507	0.321856
KJM4-OE-42+Ca	0.001774	0.000295	0.00758	0.000711	0.015356	0.056289	0.012662	0.003065	0.791678		0.446873	0.463844
CPK1-OE - 42+Ca	0.000254	4.1e-05	0.001152	0.0001	0.002457	0.010424	0.001994	0.000446	0.308507	0.446873		0.977176
KJM23-OE - 42+Ca	0.000273	4.4e-05	0.001238	0.000108	0.002637	0.011145	0.002142	0.00048	0.321856	0.463844	0.977176
BZR1	WT	KJM4-OE	CPK1-OE	KJM23-OE	WT-42	KJM4-OE-42	CPK1-OE - 42	KJM23-OE - 42	WT-42+Ca	KJM4-OE-42+Ca	CPK1-OE - 42+Ca	KJM23-OE - 42+Ca
WT		0.39419	0.216876	0.876968	0.010977	0.006984	0.005641	0.003109	0.032784	0.026375	0.007154	0.683906
KJM4-OE	0.39419		0.69225	0.483842	0.001353	0.000834	0.000665	0.023491	0.004513	0.003537	0.000856	0.212865
CPK1-OE	0.216876	0.69225		0.277251	0.000495	0.000303	0.000241	0.054821	0.001695	0.001319	0.000311	0.105858
KJM23-OE	0.876968	0.483842	0.277251		0.007621	0.004811	0.003873	0.004542	0.023355	0.018677	0.004929	0.574911
WT-42	0.010977	0.001353	0.000495	0.007621		0.848225	0.779307	3e-06	0.62779	0.699771	0.8561	0.027657
KJM4-OE-42	0.006984	0.000834	0.000303	0.004811	0.848225		0.92909	2e-06	0.500154	0.564839	0.991977	0.018055
CPK1-OE - 42	0.005641	0.000665	0.000241	0.003873	0.779307	0.92909		2e-06	0.446181	0.506955	0.921105	0.014741
KJM23-OE - 42	0.003109	0.023491	0.054821	0.004542	3e-06	2e-06	2e-06		1e-05	8e-06	2e-06	0.001123
WT-42+Ca	0.032784	0.004513	0.001695	0.023355	0.62779	0.500154	0.446181	1e-05		0.920502	0.506476	0.076156
KJM4-OE-42+Ca	0.026375	0.003537	0.001319	0.018677	0.699771	0.564839	0.506955	8e-06	0.920502		0.571585	0.062416
CPK1-OE - 42+Ca	0.007154	0.000856	0.000311	0.004929	0.8561	0.991977	0.921105	2e-06	0.506476	0.571585		0.01847
KJM23-OE - 42+Ca	0.683906	0.212865	0.105858	0.574911	0.027657	0.018055	0.014741	0.001123	0.076156	0.062416	0.01847
BRI1	WT	KJM4-OE	CPK1-OE	KJM23-OE	WT-42	KJM4-OE-42	CPK1-OE - 42	KJM23-OE - 42	WT-42+Ca	KJM4-OE-42+Ca	CPK1-OE - 42+Ca	KJM23-OE - 42+Ca
WT		0.356302	0.989276	0.244658	0.034909	0.023183	0.014993	0.646473	0.002415	0.006613	0.025684	0.174271
KJM4-OE	0.356302		0.349524	0.803103	0.004064	0.002563	0.001584	0.172814	0.000228	0.000655	0.002874	0.649963
CPK1-OE	0.989276	0.349524		0.239478	0.03593	0.023885	0.015461	0.656093	0.002497	0.00683	0.026455	0.170288
KJM23-OE	0.244658	0.803103	0.239478		0.002197	0.001374	0.000844	0.110501	0.00012	0.000346	0.001544	0.837403
WT-42	0.034909	0.004064	0.03593	0.002197		0.851434	0.704042	0.089169	0.259821	0.468187	0.887847	0.001314
KJM4-OE-42	0.023183	0.002563	0.023885	0.001374	0.851434		0.846946	0.061599	0.344274	0.588879	0.963072	0.000818
CPK1-OE - 42	0.014993	0.001584	0.015461	0.000844	0.704042	0.846946		0.041325	0.449005	0.727393	0.810913	0.0005
KJM23-OE - 42	0.646473	0.172814	0.656093	0.110501	0.089169	0.061599	0.041325		0.0074	0.019278	0.067607	0.074508
WT-42+Ca	0.002415	0.000228	0.002497	0.00012	0.259821	0.344274	0.449005	0.0074		0.680405	0.321834	7.1e-05
KJM4-OE-42+Ca	0.006613	0.000655	0.00683	0.000346	0.468187	0.588879	0.727393	0.019278	0.680405		0.557677	0.000204
CPK1-OE - 42+Ca	0.025684	0.002874	0.026455	0.001544	0.887847	0.963072	0.810913	0.067607	0.321834	0.557677		0.00092
KJM23-OE - 42+Ca	0.174271	0.649963	0.170288	0.837403	0.001314	0.000818	0.0005	0.074508	7.1e-05	0.000204	0.00092
ACS	WT	KJM4-OE	CPK1-OE	KJM23-OE	WT-42	KJM4-OE-42	CPK1-OE - 42	KJM23-OE - 42	WT-42+Ca	KJM4-OE-42+Ca	CPK1-OE - 42+Ca	KJM23-OE - 42+Ca
WT		0	0	0.528218	0	0	0.712753	0	0.001484	0.970211	5.5e-05	0.391173
KJM4-OE	0		0.109471	0	0.825647	0.507413	0	0.32566	0.00392	0	0.019534	5e-06
CPK1-OE	0	0.109471		0	0.163414	0.334163	0	0.518612	5.1e-05	0	0.000226	0
KJM23-OE	0.528218	0	0		0	0	0.804722	0	0.000567	0.550829	2.6e-05	0.169106
WT-42	0	0.825647	0.163414	0		0.65675	0	0.442942	0.002237	0	0.011254	3e-06
KJM4-OE-42	0	0.507413	0.334163	0	0.65675		0	0.744467	0.000699	0	0.003489	1e-06
CPK1-OE - 42	0.712753	0	0	0.804722	0	0		0	0.001089	0.738601	5.2e-05	0.254914
KJM23-OE - 42	0	0.32566	0.518612	0	0.442942	0.744467	0		0.000293	0	0.001424	0
WT-42+Ca	0.001484	0.00392	5.1e-05	0.000567	0.002237	0.000699	0.001089	0.000293		0.001357	0.381653	0.019075
KJM4-OE-42+Ca	0.970211	0	0	0.550829	0	0	0.738601	0	0.001357		5e-05	0.372753
CPK1-OE - 42+Ca	5.5e-05	0.019534	0.000226	2.6e-05	0.011254	0.003489	5.2e-05	0.001424	0.381653	5e-05		0.001418
KJM23-OE - 42+Ca	0.391173	5e-06	0	0.169106	3e-06	1e-06	0.254914	0	0.019075	0.372753	0.001418
ERF14	WT	KJM4-OE	CPK1-OE	KJM23-OE	WT-42	KJM4-OE-42	CPK1-OE - 42	KJM23-OE - 42	WT-42+Ca	KJM4-OE-42+Ca	CPK1-OE - 42+Ca	KJM23-OE - 42+Ca
WT		0.001618	1.5e-05	0.405298	0.000313	5e-06	0.053084	1.3e-05	0.000534	0	0.054145	0.117
KJM4-OE	0.001618		0.161444	0.017674	0.455045	0.081877	0.155995	0.146231	0.250555	0	0	0.051086
CPK1-OE	1.5e-05	0.161444		0.000311	0.583899	0.711286	0.00521	0.954452	0.891546	0	0	0.000775
KJM23-OE	0.405298	0.017674	0.000311		0.003767	0.000108	0.277605	0.000264	0.003966	0	0.005709	0.501967
WT-42	0.000313	0.455045	0.583899	0.003767		0.380863	0.039916	0.549491	0.591527	0	0	0.010602
KJM4-OE-42	5e-06	0.081877	0.711286	0.000108	0.380863		0.001923	0.754192	0.900098	0	0	0.000246
CPK1-OE - 42	0.053084	0.155995	0.00521	0.277605	0.039916	0.001923		0.004485	0.028895	0	8.3e-05	0.622557
KJM23-OE - 42	1.3e-05	0.146231	0.954452	0.000264	0.549491	0.754192	0.004485		0.923546	0	0	0.000651
WT-42+Ca	0.000534	0.250555	0.891546	0.003966	0.591527	0.900098	0.028895	0.923546		0	1e-06	0.010172
KJM4-OE-42+Ca	0	0	0	0	0	0	0	0	0		0	0
CPK1-OE - 42+Ca	0.054145	0	0	0.005709	0	0	8.3e-05	0	1e-06	0		0.000224
KJM23-OE - 42+Ca	0.117	0.051086	0.000775	0.501967	0.010602	0.000246	0.622557	0.000651	0.010172	0	0.000224
ERF1	WT	KJM4-OE	CPK1-OE	KJM23-OE	WT-42	KJM4-OE-42	CPK1-OE - 42	KJM23-OE - 42	WT-42+Ca	KJM4-OE-42+Ca	CPK1-OE - 42+Ca	KJM23-OE - 42+Ca
WT		0.074157	0.050573	0.790105	0.05456	0.058864	0.584337	0.824594	0.002398	0.917367	0	0
KJM4-OE	0.074157		0.980854	0.046049	0.954122	0.927213	0.027082	0.049961	8.2e-05	0.088657	0	0
CPK1-OE	0.050573	0.980854		0.029022	0.970092	0.939969	0.015666	0.031911	2.9e-05	0.062299	0	0
KJM23-OE	0.790105	0.046049	0.029022		0.031432	0.034049	0.777654	0.964403	0.004214	0.711715	0	0
WT-42	0.05456	0.954122	0.970092	0.031432		0.969831	0.017025	0.034541	3.2e-05	0.067096	0	0
KJM4-OE-42	0.058864	0.927213	0.939969	0.034049	0.969831		0.018508	0.037393	3.4e-05	0.072262	0	0
CPK1-OE - 42	0.584337	0.027082	0.015666	0.777654	0.017025	0.018508		0.743775	0.00759	0.516029	0	0
KJM23-OE - 42	0.824594	0.049961	0.031911	0.964403	0.034541	0.037393	0.743775		0.003836	0.745091	0	0
WT-42+Ca	0.002398	8.2e-05	2.9e-05	0.004214	3.2e-05	3.4e-05	0.00759	0.003836		0.001922	2.1e-05	9e-06
KJM4-OE-42+Ca	0.917367	0.088657	0.062299	0.711715	0.067096	0.072262	0.516029	0.745091	0.001922		0	0
CPK1-OE - 42+Ca	0	0	0	0	0	0	0	0	2.1e-05	0		0.874994
KJM23-OE - 42+Ca	0	0	0	0	0	0	0	0	9e-06	0	0.874994
ERF2	WT	KJM4-OE	CPK1-OE	KJM23-OE	WT-42	KJM4-OE-42	CPK1-OE - 42	KJM23-OE - 42	WT-42+Ca	KJM4-OE-42+Ca	CPK1-OE - 42+Ca	KJM23-OE - 42+Ca
WT		0.002512	0.002007	0.509051	0.00573	0.002346	0.736562	0.008101	0.017951	0.482542	0.002072	0
KJM4-OE	0.002512		0.925067	0.025943	0.993814	0.977103	0.005556	0.887117	0.39787	0.000459	1e-06	0
CPK1-OE	0.002007	0.925067		0.021619	0.939121	0.947888	0.004459	0.821217	0.348854	0.000366	1e-06	0
KJM23-OE	0.509051	0.025943	0.021619		0.039558	0.024545	0.717394	0.052372	0.119174	0.203946	0.001015	0
WT-42	0.00573	0.993814	0.939121	0.039558		0.985704	0.011445	0.891298	0.44423	0.00128	4e-06	0
KJM4-OE-42	0.002346	0.977103	0.947888	0.024545	0.985704		0.005196	0.866897	0.38246	0.000428	1e-06	0
CPK1-OE - 42	0.736562	0.005556	0.004459	0.717394	0.011445	0.005196		0.016011	0.037061	0.303052	0.000923	0
KJM23-OE - 42	0.008101	0.887117	0.821217	0.052372	0.891298	0.866897	0.016011		0.536625	0.001833	5e-06	0
WT-42+Ca	0.017951	0.39787	0.348854	0.119174	0.44423	0.38246	0.037061	0.536625		0.003554	5e-06	0
KJM4-OE-42+Ca	0.482542	0.000459	0.000366	0.203946	0.00128	0.000428	0.303052	0.001833	0.003554		0.010794	0
CPK1-OE - 42+Ca	0.002072	1e-06	1e-06	0.001015	4e-06	1e-06	0.000923	5e-06	5e-06	0.010794		0
KJM23-OE - 42+Ca	0	0	0	0	0	0	0	0	0	0	0
ERF3	WT	KJM4-OE	CPK1-OE	KJM23-OE	WT-42	KJM4-OE-42	CPK1-OE - 42	KJM23-OE - 42	WT-42+Ca	KJM4-OE-42+Ca	CPK1-OE - 42+Ca	KJM23-OE - 42+Ca
WT		0.567728	0.720598	0.579092	0.671526	0.891409	0.663281	0.688387	0.582467	1e-06	0	0
KJM4-OE	0.567728		0.829664	0.98655	0.88196	0.662869	0.3178	0.334296	0.266882	0	0	0
CPK1-OE	0.720598	0.829664		0.842813	0.946809	0.824717	0.430011	0.450077	0.367128	0	0	0
KJM23-OE	0.579092	0.98655	0.842813		0.895271	0.675074	0.325781	0.342558	0.273933	0	0	0
WT-42	0.671526	0.88196	0.946809	0.895271		0.773299	0.392843	0.411817	0.333664	0	0	0
KJM4-OE-42	0.891409	0.662869	0.824717	0.675074	0.773299		0.568111	0.591519	0.493544	1e-06	0	0
CPK1-OE - 42	0.663281	0.3178	0.430011	0.325781	0.392843	0.568111		0.972452	0.908231	3e-06	0	0
KJM23-OE - 42	0.688387	0.334296	0.450077	0.342558	0.411817	0.591519	0.972452		0.880935	3e-06	0	0
WT-42+Ca	0.582467	0.266882	0.367128	0.273933	0.333664	0.493544	0.908231	0.880935		4e-06	0	0
KJM4-OE-42+Ca	1e-06	0	0	0	0	1e-06	3e-06	3e-06	4e-06		0.000138	0.000109
CPK1-OE - 42+Ca	0	0	0	0	0	0	0	0	0	0.000138		0.925703
KJM23-OE - 42+Ca	0	0	0	0	0	0	0	0	0	0.000109	0.925703
ERF4	WT	KJM4-OE	CPK1-OE	KJM23-OE	WT-42	KJM4-OE-42	CPK1-OE - 42	KJM23-OE - 42	WT-42+Ca	KJM4-OE-42+Ca	CPK1-OE - 42+Ca	KJM23-OE - 42+Ca
WT		0.925247	0.948717	0.992434	0.890608	0.988371	0.989929	0.948006	0.961137	0.075471	0.002132	4e-06
KJM4-OE	0.925247		0.876944	0.917384	0.960255	0.913164	0.932128	0.88259	0.970181	0.076631	0.001795	2e-06
CPK1-OE	0.948717	0.876944		0.955837	0.846204	0.959663	0.937286	0.995322	0.914599	0.083659	0.003122	9e-06
KJM23-OE	0.992434	0.917384	0.955837		0.883121	0.995936	0.982028	0.954545	0.954014	0.073881	0.002071	4e-06
WT-42	0.890608	0.960255	0.846204	0.883121		0.879103	0.895752	0.853777	0.93548	0.101962	0.003221	6e-06
KJM4-OE-42	0.988371	0.913164	0.959663	0.995936	0.879103		0.977784	0.958059	0.95019	0.073038	0.00204	4e-06
CPK1-OE - 42	0.989929	0.932128	0.937286	0.982028	0.895752	0.977784		0.937702	0.969052	0.063641	0.001396	2e-06
KJM23-OE - 42	0.948006	0.88259	0.995322	0.954545	0.853777	0.958059	0.937702		0.916259	0.113754	0.006478	3.8e-05
WT-42+Ca	0.961137	0.970181	0.914599	0.954014	0.93548	0.95019	0.969052	0.916259		0.106559	0.004345	1.3e-05
KJM4-OE-42+Ca	0.075471	0.076631	0.083659	0.073881	0.101962	0.073038	0.063641	0.113754	0.106559		0.112575	0.00046
CPK1-OE - 42+Ca	0.002132	0.001795	0.003122	0.002071	0.003221	0.00204	0.001396	0.006478	0.004345	0.112575		0.044912
KJM23-OE - 42+Ca	4e-06	2e-06	9e-06	4e-06	6e-06	4e-06	2e-06	3.8e-05	1.3e-05	0.00046	0.044912
ERF5	WT	KJM4-OE	CPK1-OE	KJM23-OE	WT-42	KJM4-OE-42	CPK1-OE - 42	KJM23-OE - 42	WT-42+Ca	KJM4-OE-42+Ca	CPK1-OE - 42+Ca	KJM23-OE - 42+Ca
WT		0	0	0.139386	0	0	0.372415	0	0	0.018607	0	0
KJM4-OE	0		0.507928	0	0.828805	0.504125	0	0.981798	0.633331	0	0.045522	0.179002
CPK1-OE	0	0.507928		0	0.381613	0.995199	0	0.493594	0.85196	0	0.008253	0.042258
KJM23-OE	0.139386	0	0		0	0	0.543608	0	0	0.336768	0	0
WT-42	0	0.828805	0.381613	0		0.378415	0	0.84661	0.489345	0	0.075032	0.266267
KJM4-OE-42	0	0.504125	0.995199	0	0.378415		0	0.489853	0.847249	0	0.008118	0.041651
CPK1-OE - 42	0.372415	0	0	0.543608	0	0		0	0	0.122566	0	0
KJM23-OE - 42	0	0.981798	0.493594	0	0.84661	0.489853	0		0.617279	0	0.048056	0.186993
WT-42+Ca	0	0.633331	0.85196	0	0.489345	0.847249	0	0.617279		0	0.013643	0.065412
KJM4-OE-42+Ca	0.018607	0	0	0.336768	0	0	0.122566	0	0		0	0
CPK1-OE - 42+Ca	0	0.045522	0.008253	0	0.075032	0.008118	0	0.048056	0.013643	0		0.416186
KJM23-OE - 42+Ca	0	0.179002	0.042258	0	0.266267	0.041651	0	0.186993	0.065412	0	0.416186
DREB2A	WT	KJM4-OE	CPK1-OE	KJM23-OE	WT-42	KJM4-OE-42	CPK1-OE - 42	KJM23-OE - 42	WT-42+Ca	KJM4-OE-42+Ca	CPK1-OE - 42+Ca	KJM23-OE - 42+Ca
WT		0.650002	0.850062	0.593883	0	0	1e-06	0	0.021797	0.200213	0.181547	0
KJM4-OE	0.650002		0.790782	0.961265	0	0	3e-06	0	0.063135	0.418809	0.085589	0
CPK1-OE	0.850062	0.790782		0.73986	0	0	1e-06	0	0.034424	0.277546	0.134456	0
KJM23-OE	0.593883	0.961265	0.73986		0	0	1e-06	0	0.051141	0.41167	0.064796	0
WT-42	0	0	0	0		0.358053	0.000273	0.153546	0	0	0	0.000966
KJM4-OE-42	0	0	0	0	0.358053		0.002791	0.022931	0	0	0	0.010615
CPK1-OE - 42	1e-06	3e-06	1e-06	1e-06	0.000273	0.002791		6e-06	0.000197	9e-06	0	0.468401
KJM23-OE - 42	0	0	0	0	0.153546	0.022931	6e-06		0	0	0	1.6e-05
WT-42+Ca	0.021797	0.063135	0.034424	0.051141	0	0	0.000197	0		0.239925	0.001207	8e-06
KJM4-OE-42+Ca	0.200213	0.418809	0.277546	0.41167	0	0	9e-06	0	0.239925		0.014434	0
CPK1-OE - 42+Ca	0.181547	0.085589	0.134456	0.064796	0	0	0	0	0.001207	0.014434		0
KJM23-OE - 42+Ca	0	0	0	0	0.000966	0.010615	0.468401	1.6e-05	8e-06	0	0
DREB2D	WT	KJM4-OE	CPK1-OE	KJM23-OE	WT-42	KJM4-OE-42	CPK1-OE - 42	KJM23-OE - 42	WT-42+Ca	KJM4-OE-42+Ca	CPK1-OE - 42+Ca	KJM23-OE - 42+Ca
WT		0.825533	0.329503	0.975407	0.992056	0.700307	0	0.908406	0.007508	0.012441	0	0.797321
KJM4-OE	0.825533		0.487002	0.804171	0.832462	0.901076	0	0.746638	0.024543	0.037408	0	0.663582
CPK1-OE	0.329503	0.487002		0.316476	0.333789	0.523201	0	0.282744	0.11436	0.162696	0	0.263577
KJM23-OE	0.975407	0.804171	0.316476		0.967469	0.677736	0	0.932871	0.006993	0.011605	0	0.818635
WT-42	0.992056	0.832462	0.333789	0.967469		0.707659	0	0.900523	0.007682	0.012723	0	0.790472
KJM4-OE-42	0.700307	0.901076	0.523201	0.677736	0.707659		0	0.617671	0.017937	0.02902	0	0.548981
CPK1-OE - 42	0	0	0	0	0	0		0	2e-06	2e-06	1.5e-05	0
KJM23-OE - 42	0.908406	0.746638	0.282744	0.932871	0.900523	0.617671	0		0.005752	0.009584	0	0.877565
WT-42+Ca	0.007508	0.024543	0.11436	0.006993	0.007682	0.017937	2e-06	0.005752		0.824774	0	0.008453
KJM4-OE-42+Ca	0.012441	0.037408	0.162696	0.011605	0.012723	0.02902	2e-06	0.009584	0.824774		0	0.013254
CPK1-OE - 42+Ca	0	0	0	0	0	0	1.5e-05	0	0	0		0
KJM23-OE - 42+Ca	0.797321	0.663582	0.263577	0.818635	0.790472	0.548981	0	0.877565	0.008453	0.013254	0
